# Supplementary material for: A modified elliptical formula to estimate kidney collagen content in a model of chronic kidney disease
Source: PLoS One. 2018 Jan 19;13(1):e0190815. doi: 10.1371/journal.pone.0190815 (PMC5774697; doi:10.1371/journal.pone.0190815)
Supplement: S1 File — (XLSX) [file pone.0190815.s001.xlsx]

## Sheet: Sheet1
	sample Number	Total Area	PSR positive area	%PSR	parenchymal area (mm2)
	303	9776360	713409	7.29729	74
	306	9776360	197292	2.01805	68
	307	9776360	1253694	12.8237	83
	310	9776360	2952348	19.8486	86
	549	9776360	1447	0.014801	53.5
	550	9776360	1841	0.0188311	48.1
